# Supplementary material for: Are the Forces and Lower Limb Kinematics Displayed During Running Associated with Medial Tibial Stress Syndrome? A Case-Control and Case Study
Source: J Funct Morphol Kinesiol. 2026 May 28;11(2):214. doi: 10.3390/jfmk11020214 (PMC13302312; doi:10.3390/jfmk11020214)
Supplement: Supplementary file 1 [file jfmk-11-00214-s001.zip]

Archive with 3 entries (3 files):
- Supplementary Figure S1 a SPM regression 26-05-26 ankle tibia.pdf
- Supplementary Figure S1 b SPM Regression 26-05-26 knee hip.pdf
- Supplementary Figure S1 c SPM regression 26-05-26 force.pdf
